# Supplementary material for: A Two-Gene Blood Test for Methylated DNA Sensitive for Colorectal Cancer
Source: PLoS One. 2015 Apr 30;10(4):e0125041. doi: 10.1371/journal.pone.0125041 (PMC4416022; doi:10.1371/journal.pone.0125041)
Supplement: S2 Table — Characteristics of the 218 patients included in the study UID: Unique Identifier; Source: Participant recruitment site; Age: Patient age (years) at time of blood take; Class: colonic phenotype, CRC = colorectal cancer, Ctrl: controls; TNM/Stage: as defined by American Joint Committee on Cancer; Lesion Site: colonic segment involved. cec: ceacum, asc: ascending, hep: heptic flexure, tra: tranverse, spl: splenic flexure, des: descending, sig: sigmoid, rec: rectum; Ave ACTB Ct: Average cycle threshold value (duplicate), STD ACTB: Standard Deviation on average ACTB Ct values. Ct_rep: Cycle-threshold replicate values. Estimated methylation: Average yield (pg) measured in three replicates. #: Mass values cannot be accurately extrapolated from amplification occurring in the last five cycles of the 50-cycle IKZF1 SYBR-green PCR, which in such case are assigned a Ct value of 45. (XLS) [file pone.0125041.s006.xls]

## Sheet: All Data
Supporting information S2 Table: Characteristics of the 218 patients included in the study UID: Unique Identifier; Source: Participant recruitment site; Age: Patient age (years) at time of blood take; Class: colonic phenotype, CRC = colorectal cancer, Ctrl: controls; TNM/Stage: as defined by American Joint Committee on Cancer; Lesion Site: colonic segment involved. cec: ceacum, asc: ascending, he…
UID	Source	Age	Sex	Class	TNM	Stage	Lesion Site	Ave ACTB Ct	STD ACTB	Recovered Bis-DNA (ng/mL plasma)	BCAT1 Methylation Assay Data						IKZF1 Methylation Assay Data						Sample Result
											Ct_rep1	Ct_rep2	Ct_rep3	Ave. Mass of methylated BCAT1 DNA (pg/PCR)	Ave Methylation (ng/mL plasma)	% Methylated	Ct_rep1	Ct_rep2	Ct_rep3	Ave. Mass of methylated IKZf1 DNA (pg/PCR)	Ave Methylation (ng/mL plasma)	% Methylated
022469	PGX	52	M	CRC	T2N0M0	I	tra	30.895	0.0919239	9.099	-	45	-	0.0252	4.536e-05	0.000498516	-	-	-	0	0	0	POS
022471	PGX	73	F	CRC	unknown	I	asc	31.155	0.502046	7.4295	-	-	-	0	0	0	36.67	44.16	-	1.96503	0.00353706	0.0476083	POS
2412	FMC	58	M	CRC	T1N0Mx	I	asc	31.29	0	6.6015	-	-	-	0	0	0	-	-	-	0	0	0	NEG
022551	PGX	63	F	CRC	T2N0M0	I	rec	31.9094	0.0290027	6.02531	-	-	-	0	0	0	-	-	-	0	0	0	NEG
816	FMC	61	M	CRC	unknown	II	asc	30.489	0.242281	12.7351	43.3873	-	-	0.214916	0.000386849	0.00303766	-	-	42.0853	0.0485163	8.73294e-05	0.000685737	POS
1006	FMC	81	M	CRC	unknown	II	sig	30.8556	0.111091	9.52799	-	-	-	0	0	0	-	-	-	0	0	0	NEG
961	FMC	49	F	CRC	unknown	II	hep	25.2354	0.0212865	731.376	26.0177	26.017	26.0003	78461.3	141.23	19.3102	22.1268	22.0497	22.0448	133845	240.921	32.9408	POS
1005	FMC	86	F	CRC	unknown	II	cec	29.7147	0.047244	22.9703	35.7909	35.2223	35.7913	124.567	0.22422	0.976129	31.444	31.7562	32.4286	166.627	0.299928	1.30572	POS
2432	FMC	61	M	CRC	T4N0	II	rec	30.78	0.0989949	8.9595	-	40.26	-	1.96667	0.00354	0.0395111	39.61	40.59	35.82	7.497	0.0134946	0.150618	POS
22540	PGX	62	M	CRC	T3N0M0	II	asc	30.885	0.13435	9.45	35.86	35.61	36.84	36.88	0.066384	0.702476	33.26	32.6	35.82	76.2667	0.13728	1.4527	POS
022348	PGX	53	M	CRC	T3N0M0	II	rec	30.61	0.0282843	9.99	36	37.52	37.9	41.2667	0.07428	0.743544	33.73	32.91	33.2	63.8	0.11484	1.14955	POS
022350	PGX	76	F	CRC	T3N0M0	II	rec	30.03	0.0848528	14.49	39.82	37.66	-	15.74	0.028332	0.195528	38.61	35.98	36.51	8.61667	0.01551	0.107039	POS
1663	FMC	69	M	CRC	unknown	II	des	31.4128	0.143513	7.70756	-	-	-	0	0	0	-	-	-	0	0	0	NEG
1726	FMC	61	F	CRC	unknown	II	asc	32.1705	0.0915015	4.60146	-	-	-	0	0	0	-	-	-	0	0	0	NEG
022352	PGX	48	F	CRC	T3N0M0	II	rec	31.17	0.0141421	7.3125	38.67	-	-	2.79	0.005022	0.0686769	-	-	-	0	0	0	POS
022353	PGX	44	M	CRC	T3N0M0	II	rec	29.22	0.0282843	34.155	32.03	31.88	32.54	1085.33	1.9536	5.71981	36.51	39.82	37.05	8.90333	0.016026	0.0469214	POS
2303	FMC	67	M	CRC	unknown	II	asc	30.515	0.459619	10.9485	-	-	-	0	0	0	-	-	-	0	0	0	NEG
022414	PGX	37	M	CRC	unknown	II	sig	31.54	0.169706	5.4675	-	38.85	-	2.43	0.004374	0.08	-	-	-	0	0	0	POS
022445	PGX	58	M	CRC	T3N0M0	II	rec	31.88	0.0565685	4.3785	37.46	39.61	37.85	24.88	0.044784	1.02282	36.07	35.66	34.27	30.9	0.05562	1.2703	POS
022462	PGX	48	F	CRC	T3N0M0	II	sig	30.96	0.0565685	8.649	35.58	35.56	35.67	82.5667	0.14862	1.71835	33.51	31.73	32.22	179.3	0.32274	3.73153	POS
2916	PGX	47	F	CRC	T3N0M0	II	rec	31.05	0.240416	9.891	40.02	-	44.07	3.02e-05	5.436e-08	5.49591e-07	34.68	34.95	35.78	24.9333	0.04488	0.453746	POS
022523	PGX	70	F	CRC	T3N0M0	II	sig	31.83	0.0141421	3.636	37.35	36.93	38.68	76.3767	0.137478	3.78102	34.55	34.29	35.08	65.94	0.118692	3.26436	POS
022555	PGX	48	F	CRC	T3N0M0	II	rec	30.618	0.283085	12.0747	36.68	36.13	36.24	77	0.1386	1.14786	33.01	34.32	34.49	67.1333	0.12084	1.00077	POS
022559	PGX	74	F	CRC	T3N0M0	II	cec	31.516	0.184088	7.87125	38.23	38.47	40.63	21.0167	0.03783	0.48061	42.6	35.72	-	4.47233	0.0080502	0.102273	POS
022565	PGX	64	F	CRC	T3N0M0	II	rec	30.2613	0.111652	18.1971	31.61	31.65	31.77	1886.67	3.396	18.6623	28.83	28.65	28.62	1656.67	2.982	16.3872	POS
022589	PGX	50	M	CRC	T3NXM0	II	asc	29.3308	0.0997648	39.3645	30.5	30.52	30.68	3863.33	6.954	17.6656	-	-	-	0	0	0	POS
022465	PGX	33	F	CRC	T3N0M0	II	rec	29.63	0.0565685	24.75	-	-	-	0	0	0	33.32	33.95	35.69	40.6	0.07308	0.295273	POS
022359	PGX	76	F	CRC	T3N0M0	II	rec	31.85	0.19799	4.311	-	-	-	0	0	0	-	-	-	0	0	0	NEG
022430	PGX	42	F	CRC	T3N0M0	II	rec	30.485	0.0494975	10.89	-	-	-	0	0	0	-	-	-	0	0	0	NEG
022475	PGX	51	M	CRC	T3N0M0	II	rec	31.72	-	2.3715	-	-	-	0	0	0	-	-	-	0	0	0	NEG
022510	PGX	47	F	CRC	T3N0M0	II	rec	32.2	0.0141421	2.808	-	-	-	0	0	0	-	-	-	0	0	0	NEG
022576	PGX	61	M	CRC	T3N0M0	II	des	27.3132	0.05532	11.8196	-	-	-	0	0	0	-	-	-	0	0	0	NEG
2467	FMC	56	M	CRC	T3N1	III	sig	32.255	0.544472	3.5415	-	-	-	0	0	0	-	-	-	0	0	0	NEG
1228	FMC	57	F	CRC	unknown	III	na	32.3234	0.0302083	3.30826	-	-	-	0	0	0	-	36.4827	-	2.78068	0.00500522	0.151294	POS
1403	FMC	47	F	CRC	unknown	III	rec	31.6969	0.740488	6.74544	-	-	-	0	0	0	37.7341	33.2912	33.6564	15.7992	0.0284386	0.421598	POS
2413	FMC	80	F	CRC	T4N2	III	cec	31.5323	0.0400423	7.09139	-	-	-	0	0	0	-	-	39.983	1.90183e-07	3.4233e-10	4.8274e-09	POS
21859	PGX	78	M	CRC	T3N2M0	III	rec	30.885	0.13435	10.845	-	-	-	0	0	0	40.74	41.68	-	0.290667	0.0005232	0.00482434	POS
021830	PGX	32	F	CRC	unknown	III	na	25.345	0.00707107	281.25	-	-	-	0	0	0	35.57	43.68	35.41	12.6266	0.0227279	0.00808105	POS
1186	FMC	65	F	CRC	unknown	III	rec	32.2869	0.0163424	3.14721	36.3306	36.5442	36.8013	64.7929	0.116627	3.70573	32.9531	33.5549	33.4534	60.566	0.109019	3.46398	POS
1203	FMC	69	M	CRC	T4N2	III	rec	31.5067	0.228672	5.79542	34.7352	34.7687	34.5716	226.473	0.407651	7.03401	29.1059	29.1992	28.9594	1089.34	1.96081	33.8337	POS
2434	FMC	51	M	CRC	T3N1	III	sig	33.345	0.0212132	1.8315	-	-	38.13	9.33333	0.0168	0.917281	-	-	-	0	0	0	POS
022419	PGX	64	F	CRC	T3N1M0	III	cec	31.66	0.183848	5.0535	37.19	36.47	37.92	47.5333	0.08556	1.69308	33.56	34	33.89	47.2333	0.08502	1.6824	POS
022420	PGX	53	F	CRC	unknown	III	rec	26.23	0.169706	155.25	26.97	26.96	27.06	35566.7	64.02	41.2367	21.43	21.51	21.46	237667	427.8	275.556	POS
022431	PGX	61	F	CRC	unknown	III	cec	30.855	0.374767	9.5985	36.18	35.99	36.02	58.1333	0.10464	1.09017	31.12	31.3	30.73	455.667	0.8202	8.54509	POS
022440	PGX	59	F	CRC	T4N2M0	III	asc	30.71	0.169706	7.9245	38.61	-	-	12.5417	0.022575	0.284876	-	-	-	0	0	0	POS
022441	PGX	46	F	CRC	unknown	III	asc	27.29	0.0989949	79.965	28.14	28.18	28.12	17000	30.6	38.2667	24.83	24.87	24.83	24600	44.28	55.3742	POS
022478	PGX	74	F	CRC	T3N1M0	III	sig	30.105	0.0212132	13.905	32.73	32.72	32.8	813.667	1.4646	10.5329	28.59	28.75	28.88	1953.33	3.516	25.2859	POS
022506	PGX	75	M	CRC	T4N1M0	III	sig	31.24	0.113137	5.4675	-	37.28	37.37	57.3	0.10314	1.88642	35.49	37.01	34.73	35.454	0.0638172	1.16721	POS
022539	PGX	55	M	CRC	T3N2M0	III	rec	30.28	0	11.92	32.57	32.56	32.45	1695.77	3.05238	25.6072	28.92	28.85	28.85	4194	7.5492	63.3322	POS
022546	PGX	72	F	CRC	T3N1M0	III	des	27.9293	0.0855864	106.863	36.84	37.71	37.11	49.6	0.08928	0.0835461	38.76	39.07	37.1	5.05	0.00909	0.00850621	POS
022571	PGX	65	M	CRC	T3N1M0	III	rec	31.0726	0.0431597	10.5552	33.46	33.28	33.44	639.333	1.1508	10.9027	31.44	30.81	30.88	337	0.6066	5.74695	POS
022578	PGX	54	F	CRC	T3NXM0	III	rec	30.0795	0.102508	19.726	33.74	33.89	34.04	405	0.729	3.69562	31.55	30.8	31.04	371	0.6678	3.38537	POS
022594	PGX	48	M	CRC	T3N2M0	III	sig	28.3883	0.319139	77.9668	28.31	28.49	28.36	16166.7	29.1	37.3236	35.06	34.97	34.92	34.5	0.0621	0.0796493	POS
022552	PGX	61	F	CRC	T3N1M0	III	tra	29.7226	0.0931976	29.7666	-	-	-	0	0	0	-	-	-	0	0	0	NEG
022560	PGX	58	F	CRC	T4N1M0	III	asc	31.6981	0.048041	7.27532	-	-	-	0	0	0	-	-	-	0	0	0	NEG
1748	FMC	56	M	CRC	unknown	IV	cec	30.9836	0.0958685	10.3016	-	-	-	0	0	0	34.3071	34.5314	32.5892	29.2418	0.0526353	0.510944	POS
2400	FMC	50	M	CRC	T3N0M1	IV	rec	30.445	0.33234	11.205	34.09	33.89	34.54	325.333	0.5856	5.22624	30.24	30.63	30.64	624.667	1.1244	10.0348	POS
2970	PGX	62	M	CRC	unknown	IV	sig	30.025	0.0919239	18.045	31.65	31.55	31.55	1800	3.24	17.9551	40.74	41.68	-	1116.67	2.01	11.1388	POS
022450	PGX	72	M	CRC	unknown	IV	cec	26.845	0.0353553	154.35	27.95	27.95	27.97	21200	38.16	24.723	39.5	41.67	-	0.299667	0.0005394	0.000349466	POS
022556	PGX	71	M	CRC	T3N0M1	IV	sig	31.2061	0.0495874	9.6528	36.11	35.95	35.47	138.333	0.249	2.57956	35.46	35.79	33.28	33.2	0.05976	0.619095	POS
022575	PGX	52	F	CRC	T3N1M1	IV	sig	28.3862	0.0239625	77.0918	29.62	29.61	29.55	7316.67	13.17	17.0835	26.12	25.86	26.04	9340	16.812	21.8078	POS
022590	PGX	40	F	CRC	T4N2M1	IV	sig	27.5674	0.250914	50.1276	29.5	29.5	29.57	7816.67	14.07	28.0684	27.28	27.57	27.42	3846.67	6.924	13.8128	POS
022591	PGX	64	M	CRC	TXNXM1	IV	rec	28.7213	0.112328	51.0539	28.67	28.68	28.61	12666.7	22.8	44.6587	27.21	27.18	27.15	4706.67	8.472	16.5942	POS
750	FMC	81	M	CRC	unknown	unknown	dist	32.0194	0.0874091	3.87406	-	-	-	0	0	0	-	-	-	0	0	0	NEG
1017	FMC	65	M	CRC	unknown	unknown	na	32.2717	0.048518	3.1853	-	-	-	0	0	0	-	-	-	0	0	0	NEG
022477	PGX	51	F	CRC	TXNXM0	unknown	rec	31.66	0.834386	5.4405	-	-	-	0	0	0	-	-	-	0	0	0	NEG
022398	PGX	55	F	CRC	T3NXM0	unknown	rec	29.33	0.0989949	22.86	-	-	-	0	0	0	40.8	-	-	0.262333	0.0004722	0.00206562	POS
1032	FMC	53	M	CRC	unknown	unknown	rec	30.8267	0.123695	9.74731	36.0403	36.0399	35.5892	101.919	0.183454	1.8821	35.011	32.8159	32.1057	79.9768	0.143958	1.4769	POS
1053	FMC	77	M	CRC	unknown	unknown	cec	29.7704	0.00168336	21.9956	31.8831	31.7204	31.7184	1617.38	2.91129	13.2358	29.8069	29.1799	29.067	928.987	1.67218	7.60233	POS
2136	FMC	77	F	CRC	T2N1	unknown	rec	31.815	0.00707107	4.7655	38.9	-	-	5.66667	0.0102	0.214038	-	-	-	0	0	0	POS
2455	FMC	83	M	CRC	unknown	unknown	rec	30.56	0.0707107	10.305	32.47	32.3	32.45	1000.67	1.8012	17.4789	30.17	30.35	30.2	575.667	1.0362	10.0553	POS
2469	FMC	63	M	CRC	unknown	unknown	sig	31.455	0.190919	5.796	35.88	35.8	34.64	125.9	0.22662	3.90994	30.55	30.64	30.64	438.667	0.7896	13.6232	POS
022377	PGX	73	M	CRC	unknown	unknown	des	30.605	0.148492	11.475	38.66	-	-	5.5	0.0099	0.0862745	36.3	-	-	2.56	0.004608	0.0401569	POS
022443	PGX	74	F	CRC	unknown	unknown	unknown	31.37	0.282843	6.318	-	39.03	-	4.43333	0.00798	0.126306	38.77	37.11	-	3.83333	0.0069	0.109212	POS
806	FMC	63	F	Ctrl	-	-	-	31.7989	0.139048	4.60146	-	-	-	0	0	0	-	-	-	0	0	0	NEG
844	FMC	76	F	Ctrl	-	-	-	31.1056	0.126382	7.85871	-	-	-	0	0	0	-	-	-	0	0	0	NEG
897	FMC	54	F	Ctrl	-	-	-	31.1943	0.108347	7.33316	-	-	-	0	0	0	-	-	-	0	0	0	NEG
1061	FMC	60	F	Ctrl	-	-	-	31.3244	-	6.6202	-	-	-	0	0	0	-	-	-	0	0	0	NEG
1071	FMC	63	M	Ctrl	-	-	-	31.0085	0.00450159	8.45078	-	-	-	0	0	0	-	-	-	0	0	0	NEG
1078	FMC	70	M	Ctrl	-	-	-	31.2158	0.00187208	7.19984	-	-	-	0	0	0	-	-	-	0	0	0	NEG
1132	FMC	77	F	Ctrl	-	-	-	31.9178	0.159204	4.20146	-	-	-	0	0	0	-	-	-	0	0	0	NEG
1196	FMC	72	M	Ctrl	-	-	-	30.985	0.160465	8.63828	-	-	-	0	0	0	-	-	-	0	0	0	NEG
1197	FMC	54	F	Ctrl	-	-	-	31.7645	0.0233532	4.71217	-	-	-	0	0	0	-	-	-	0	0	0	NEG
1206	FMC	49	M	Ctrl	-	-	-	31.2618	0.0765566	6.9546	-	-	-	0	0	0	-	-	-	0	0	0	NEG
1208	FMC	45	F	Ctrl	-	-	-	31.7071	0.00214125	4.92562	-	-	-	0	0	0	-	-	-	0	0	0	NEG
1210	FMC	65	M	Ctrl	-	-	-	31.4135	0.131614	6.19585	-	-	-	0	0	0	-	-	-	0	0	0	NEG
1211	FMC	51	F	Ctrl	-	-	-	32.5769	0.258747	2.76298	-	-	-	0	0	0	-	-	-	0	0	0	NEG
1223	FMC	48	M	Ctrl	-	-	-	31.799	0.069493	4.89595	-	-	-	0	0	0	-	-	-	0	0	0	NEG
1226	FMC	61	F	Ctrl	-	-	-	30.383	0.0513587	14.0844	-	-	-	0	0	0		45		#	#	#	POS
1232	FMC	77	M	Ctrl	-	-	-	31.5692	0.20106	5.84083	-	-	-	0	0	0	-	-	-	0	0	0	NEG
1233	FMC	43	F	Ctrl	-	-	-	30.8285	0.0611861	10.101	-	-	-	0	0	0	-	-	-	0	0	0	NEG
1237	FMC	79	M	Ctrl	-	-	-	32.6685	0.0526002	2.55753	-	-	-	0	0	0	-	-	-	0	0	0	NEG
1248	FMC	71	F	Ctrl	-	-	-	32.9276	0.0933367	2.10954	-	-	-	0	0	0	-	-	-	0	0	0	NEG
1262	FMC	67	M	Ctrl	-	-	-	32.5895	0.00119232	2.71184	-	-	-	0	0	0	45			#	#	#	POS
1264	FMC	81	M	Ctrl	-	-	-	31.4797	0.258292	6.26696	-	-	-	0	0	0	-	-	-	0	0	0	NEG
1267	FMC	68	F	Ctrl	-	-	-	31.8364	0.287475	4.81259	-	-	-	0	0	0	-	-	-	0	0	0	NEG
1273	FMC	67	M	Ctrl	-	-	-	31.7856	0.0768569	4.9459	-	-	-	0	0	0	-	-	-	0	0	0	NEG
1289	FMC	51	F	Ctrl	-	-	-	31.8798	0.169453	4.62441	-	-	-	0	0	0	-	-	-	0	0	0	NEG
1304	FMC	50	M	Ctrl	-	-	-	31.9864	0.103181	4.26001	-	-	-	0	0	0	-	-	-	0	0	0	NEG
1309	FMC	63	M	Ctrl	-	-	-	31.9732	0.0309314	4.29645	-	-	-	0	0	0	-	-	-	0	0	0	NEG
1310	FMC	72	F	Ctrl	-	-	-	30.4119	0.691264	14.7061	-	-	-	0	0	0	-	-	-	0	0	0	NEG
1319	FMC	61	F	Ctrl	-	-	-	31.9104	0.0751547	4.50554	-	-	-	0	0	0	-	-	-	0	0	0	NEG
1320	FMC	46	F	Ctrl	-	-	-	32.7535	0.149194	2.40681	-	-	-	0	0	0	-	-	-	0	0	0	NEG
1327	FMC	49	M	Ctrl	-	-	-	31.8519	0.171204	4.72238	-	-	-	0	0	0	-	-	-	0	0	0	NEG
1334	FMC	49	F	Ctrl	-	-	-	32.0463	0.334347	4.1314	-	-	-	0	0	0	-	-	-	0	0	0	NEG
1335	FMC	59	M	Ctrl	-	-	-	31.996	0.338706	4.29108	-	-	-	0	0	0	-	-	-	0	0	0	NEG
1347	FMC	82	M	Ctrl	-	-	-	31.0648	0.116605	8.47922	-	-	-	0	0	0	36.2848			3.16922	0.00570459	0.0672773	POS
1360	FMC	74	F	Ctrl	-	-	-	31.204	0.00430709	8.86006	-	-	-	0	0	0	-	-	-	0	0	0	NEG
1367	FMC	62	M	Ctrl	-	-	-	31.4923	0.0500304	7.28732	-	-	-	0	0	0	-	-	-	0	0	0	NEG
1370	FMC	51	F	Ctrl	-	-	-	33.0126	0.135439	2.60091	-	-	-	0	0	0	-	-	-	0	0	0	NEG
1693	FMC	74	F	Ctrl	-	-	-	29.4494	0.0784905	29.1794	-	-	-	0	0	0	-	-	-	0	0	0	NEG
1749	FMC	56	F	Ctrl	-	-	-	31.4926	0.0223982	7.28425	-	-	-	0	0	0	-	-	-	0	0	0	NEG
1770	FMC	60	M	Ctrl	-	-	-	30.7788	0.0134933	11.8257	-	-	-	0	0	0	-	-	-	0	0	0	NEG
1777	FMC	54	F	Ctrl	-	-	-	32.0813	0.00082102	4.88398	35.2606	-	-	50.2049	0.0903688	1.85031		45		#	#	#	POS
1782	FMC	56	M	Ctrl	-	-	-	31.9059	0.0965558	5.50752	-	-	-	0	0	0	-	-	-	0	0	0	NEG
1787	FMC	54	M	Ctrl	-	-	-	31.2843	0.120073	8.40438	-	-	-	0	0	0	-	-	-	0	0	0	NEG
1794	FMC	45	M	Ctrl	-	-	-	31.7493	0.073009	6.12268	-	-	-	0	0	0	-	-	-	0	0	0	NEG
1795	FMC	54	M	Ctrl	-	-	-	30.8194	0.132394	11.527	-	-	-	0	0	0	-	-	-	0	0	0	NEG
1799	FMC	53	F	Ctrl	-	-	-	31.688	0.21559	6.41313	-	-	-	0	0	0		45		#	#	#	POS
1800	FMC	64	F	Ctrl	-	-	-	32.3333	0.175167	4.13076	-	-	-	0	0	0	-	-	-	0	0	0	NEG
1811	FMC	64	F	Ctrl	-	-	-	30.4075	0.117067	15.2391	-	-	-	0	0	0	-	-	-	0	0	0	NEG
1814	FMC	69	M	Ctrl	-	-	-	31.7903	0.13581	5.96379	39.1003	-	-	9.84159	0.0177149	0.297041	-	-	-	0	0	0	POS
1822	FMC	46	F	Ctrl	-	-	-	31.2099	0.233993	8.88076	-	-	-	0	0	0	-	-	-	0	0	0	NEG
1829	FMC	76	F	Ctrl	-	-	-	31.7863	0.0316604	5.96787	-	-	-	0	0	0	-	-	-	0	0	0	NEG
2215	FMC	58	F	Ctrl	-	-	-	32.875	0.0919239	2.3085	-	-	-	0	0	0	-	-	-	0	0	0	NEG
2225	FMC	79	F	Ctrl	-	-	-	31.98	0.268701	4.149	-	-	-	0	0	0	38.57	-	-	0.81	0.001458	0.035141	POS
2311	FMC	70	M	Ctrl	-	-	-	30.475	0.671751	11.376	-	-	-	0	0	0	-	-	-	0	0	0	NEG
2350	FMC	82	M	Ctrl	-	-	-	31.115	0.0636396	7.2135	-	-	-	0	0	0	-	-	-	0	0	0	NEG
2373	FMC	45	M	Ctrl	-	-	-	31.39	0.155563	6.0525	-	-	-	0	0	0	-	-	-	0	0	0	NEG
2433	FMC	54	M	Ctrl	-	-	-	31.345	0.190919	6.39	-	-	-	0	0	0	-	-	-	0	0	0	NEG
2446	FMC	61	F	Ctrl	-	-	-	32.62	0.0141421	2.88	-	-	-	0	0	0	-	-	-	0	0	0	NEG
2451	FMC	75	F	Ctrl	-	-	-	31.115	0.26163	7.4205	-	-	-	0	0	0	-	-	-	0	0	0	NEG
2462	FMC	49	F	Ctrl	-	-	-	32.6	0.39598	2.9565	-	-	-	0	0	0	-	-	-	0	0	0	NEG
2468	FMC	65	M	Ctrl	-	-	-	30.79	0.325269	9.09	-	-	-	0	0	0	-	-	-	0	0	0	NEG
D3123	PGX	52	M	Ctrl	-	-	-	31.09	0.141421	7.8165	-	-	-	0	0	0	-	-	-	0	0	0	NEG
D2260	PGX	56	M	Ctrl	-	-	-	31.0039	0.126269	11.954	-	-	-	0	0	0	-	-	-	0	0	0	NEG
D2261	PGX	50	M	Ctrl	-	-	-	29.785	0.0494975	20.7	-	-	-	0	0	0	-	-	-	0	0	0	NEG
D2266	PGX	56	M	Ctrl	-	-	-	30.1192	0.040349	19.9903	-	-	-	0	0	0	-	-	-	0	0	0	NEG
D2359	PGX	49	M	Ctrl	-	-	-	30.55	0.226274	13.275	-	-	-	0	0	0	-	-	-	0	0	0	NEG
D2384	PGX	50	M	Ctrl	-	-	-	31.8397	0.0177019	6.31314	-	-	-	0	0	0	-	-	-	0	0	0	NEG
D2389	PGX	57	M	Ctrl	-	-	-	30.0041	0.158352	12.4457	-	-	-	0	0	0	-	-	-	0	0	0	NEG
D2392	PGX	54	M	Ctrl	-	-	-	30.78	0.0989949	11.52	-	-	-	0	0	0	-	-	-	0	0	0	NEG
D2405	PGX	55	M	Ctrl	-	-	-	29.36	0.078793	6.59528	-	-	-	0	0	0	-	-	-	0	0	0	NEG
D2422	PGX	58	M	Ctrl	-	-	-	31.3353	0.071573	8.85562	-	-	-	0	0	0	-	-	-	0	0	0	NEG
D2426	PGX	59	M	Ctrl	-	-	-	30.395	0.162635	14.535	-	-	-	0	0	0	-	-	-	0	0	0	NEG
D2427	PGX	57	M	Ctrl	-	-	-	31.1003	0.0211571	10.3598	-	-	39.57	4.33333	0.0078	0.0752909	-	-	-	0	0	0	POS
D2428	PGX	58	M	Ctrl	-	-	-	30.42	0.212132	14.31	-	-	-	0	0	0	-	-	-	0	0	0	NEG
D3112	PGX	53	M	Ctrl	-	-	-	30.6665	0.0854075	7.84271	-	-	-	0	0	0	-	-	-	0	0	0	NEG
D3325	PGX	44	M	Ctrl	-	-	-	30.665	0.0777817	10.89	-	-	-	0	0	0	-	-	-	0	0	0	NEG
D3341	PGX	51	M	Ctrl	-	-	-	29.675	0.205061	24.03	-	-	-	0	0	0	-	-	-	0	0	0	NEG
D3349	PGX	44	M	Ctrl	-	-	-	28.475	0.176777	39.78	-	-	-	0	0	0	-	-	-	0	0	0	NEG
D3353	PGX	42	M	Ctrl	-	-	-	28.82	0.0141421	47.115	-	-	-	0	0	0	-	-	-	0	0	0	NEG
D3358	PGX	51	M	Ctrl	-	-	-	30.718	0.00860254	14.6258	-	-	-	0	0	0	-	-	-	0	0	0	NEG
D3387	PGX	44	M	Ctrl	-	-	-	29.6557	0.0973645	8.05492	-	-	-	0	0	0	-	-	-	0	0	0	NEG
D3389	PGX	42	M	Ctrl	-	-	-	30.605	0.106066	10.125	-	-	-	0	0	0	-	-	-	0	0	0	NEG
D3414	PGX	41	F	Ctrl	-	-	-	29.68	0.113137	23.805	-	-	-	0	0	0	-	-	-	0	0	0	NEG
D3415	PGX	44	F	Ctrl	-	-	-	29.785	0.0636396	21.87	-	-	-	0	0	0	-	-	-	0	0	0	NEG
D3417	PGX	50	M	Ctrl	-	-	-	30.7416	0.0177172	14.3829	-	-	-	0	0	0	-	-	-	0	0	0	NEG
D3418	PGX	46	M	Ctrl	-	-	-	30.235	0.0494975	11.025	-	-	-	0	0	0	-	-	-	0	0	0	NEG
D3419	PGX	48	F	Ctrl	-	-	-	30.66	0.0565685	10.98	-	-	-	0	0	0	-	-	-	0	0	0	NEG
D3420	PGX	44	F	Ctrl	-	-	-	32.11	2.94156	9.33615	-	-	-	0	0	0	-	-	-	0	0	0	NEG
D3428	PGX	54	F	Ctrl	-	-	-	30.895	0.148492	9.153	-	-	-	0	0	0	-	-	-	0	0	0	NEG
D3431	PGX	59	M	Ctrl	-	-	-	29.715	0.0919239	17.64	-	-	-	0	0	0	-	-	-	0	0	0	NEG
D3432	PGX	53	F	Ctrl	-	-	-	30.96	0.0848528	8.28	-	-	-	0	0	0	-	-	-	0	0	0	NEG
D3450	PGX	53	M	Ctrl	-	-	-	30.055	0.0777817	14.31	-	-	-	0	0	0	-	-	-	0	0	0	NEG
D3455	PGX	56	M	Ctrl	-	-	-	29.7294	0.15189	3.465	-	-	-	0	0	0	-	-	-	0	0	0	NEG
D3456	PGX	58	M	Ctrl	-	-	-	28.385	2.07182	82.485	-	-	-	0	0	0	-	-	-	0	0	0	NEG
D3457	PGX	53	F	Ctrl	-	-	-	30.925	0.162635	8.5005	-	-	-	0	0	0	-	-	-	0	0	0	NEG
D3460	PGX	60	F	Ctrl	-	-	-	30.24	0.113137	13.815	-	-	-	0	0	0	-	-	-	0	0	0	NEG
D3462	PGX	55	M	Ctrl	-	-	-	29.035	0.162635	27.045	-	-	-	0	0	0	-	-	-	0	0	0	NEG
D3463	PGX	53	F	Ctrl	-	-	-	29.955	0.106066	16.92	-	-	-	0	0	0	-	-	-	0	0	0	NEG
D3464	PGX	56	M	Ctrl	-	-	-	29.18	0.0141421	24.525	-	-	-	0	0	0	-	-	-	0	0	0	NEG
D3465	PGX	51	M	Ctrl	-	-	-	28.975	0.00707107	27.945	-	-	-	0	0	0	-	-	-	0	0	0	NEG
D3466	PGX	53	M	Ctrl	-	-	-	29.035	0.0919239	26.91	-	-	-	0	0	0	-	-	-	0	0	0	NEG
D3468	PGX	57	M	Ctrl	-	-	-	28.885	0.120208	30.555	-	-	-	0	0	0	-	-	-	0	0	0	NEG
D3504	PGX	57	F	Ctrl	-	-	-	29.275	0.275772	23.895	-	-	-	0	0	0	-	-	45	#	#	#	POS
D3507	PGX	56	M	Ctrl	-	-	-	30.3737	0.0371803	18.6969	-	39.49	-	3.6	0.00648	0.0346581	-	-	-	0	0	0	POS
D3547	PGX	54	M	Ctrl	-	-	-	30.6193	0.12386	15.723	-	-	-	0	0	0	-	-	-	0	0	0	NEG
D3549	PGX	54	M	Ctrl	-	-	-	30.7845	0.00459416	13.949	-	-	-	0	0	0	-	-	-	0	0	0	NEG
D3555	PGX	58	M	Ctrl	-	-	-	30.5788	0.0270547	16.1534	-	-	-	0	0	0	-	-	-	0	0	0	NEG
D3564	PGX	56	F	Ctrl	-	-	-	29.7843	0.113763	3.29715	-	-	-	0	0	0	-	-	-	0	0	0	NEG
D3566	PGX	58	F	Ctrl	-	-	-	29.8113	0.00609041	4.52371	-	-	-	0	0	0	-	-	-	0	0	0	NEG
D3573	PGX	58	M	Ctrl	-	-	-	29.0367	0.184968	4.73349	-	-	-	0	0	0	-	-	-	0	0	0	NEG
D3576	PGX	53	M	Ctrl	-	-	-	29.3591	0.00809264	10.5219	-	-	-	0	0	0	-	-	-	0	0	0	NEG
D3617	PGX	53	F	Ctrl	-	-	-	31.035	0.0212132	6.3045	-	-	-	0	0	0	-	-	-	0	0	0	NEG
D3619	PGX	59	F	Ctrl	-	-	-	31.73	0.155563	3.906	-	-	-	0	0	0	-	-	-	0	0	0	NEG
D3638	PGX	57	M	Ctrl	-	-	-	30.2	0.254558	14.3161	-	-	-	0	0	0	-	-	-	0	0	0	NEG
D3639	PGX	54	M	Ctrl	-	-	-	30.9595	0.00786462	12.3135	-	-	-	0	0	0	-	-	-	0	0	0	NEG
D3640	PGX	58	M	Ctrl	-	-	-	29.5882	0.00732854	15.0034	-	-	-	0	0	0	-	-	-	0	0	0	NEG
D3651	PGX	62	M	Ctrl	-	-	-	30.22	0.0424264	11.115	-	-	-	0	0	0	-	-	-	0	0	0	NEG
D3654	PGX	55	M	Ctrl	-	-	-	29.5414	0.129202	9.2913	-	-	-	0	0	0	-	-	-	0	0	0	NEG
D3656	PGX	55	M	Ctrl	-	-	-	30.8363	0.243481	13.5448	-	-	-	0	0	0	-	-	-	0	0	0	NEG
D3661	PGX	54	M	Ctrl	-	-	-	30.6443	0.0543851	14.0646	-	-	-	0	0	0	-	-	-	0	0	0	NEG
D3662	PGX	52	M	Ctrl	-	-	-	31.0066	0.107141	11.0447	-	-	-	0	0	0	-	-	-	0	0	0	NEG
D3683	PGX	51	F	Ctrl	-	-	-	31.7357	0.222944	6.80591	-	-	-	0	0	0	-	-	-	0	0	0	NEG
D3684	PGX	53	F	Ctrl	-	-	-	31.6312	0.072226	7.63322	-	-	-	0	0	0	-	-	-	0	0	0	NEG
D3686	PGX	59	F	Ctrl	-	-	-	31.6825	0.171828	7.03724	-	-	-	0	0	0	-	-	-	0	0	0	NEG
D3687	PGX	56	F	Ctrl	-	-	-	30.7876	0.0778758	5.23176	-	-	38.97	4.3	0.00774	0.147942	-	-	-	0	0	0	POS
D3688	PGX	57	F	Ctrl	-	-	-	31.8124	0.0109586	6.42944	-	-	-	0	0	0	-	-	-	0	0	0	NEG
D3689	PGX	51	F	Ctrl	-	-	-	31.9459	0.0989636	6.10306	-	-	-	0	0	0	-	-	-	0	0	0	NEG
D3690	PGX	59	F	Ctrl	-	-	-	30.3618	0.229347	41.7747	-	-	-	0	0	0	-	-	-	0	0	0	NEG
D3691	PGX	58	F	Ctrl	-	-	-	31.9062	0.0101095	6.03765	-	-	-	0	0	0	-	-	-	0	0	0	NEG
D3709	PGX	55	F	Ctrl	-	-	-	31.674	0.150927	7.42076	-	-	-	0	0	0	-	-	-	0	0	0	NEG
D3711	PGX	60	F	Ctrl	-	-	-	30.1401	0.183418	7.85447	-	-	-	0	0	0	-	-	-	0	0	0	NEG
D3727	PGX	53	F	Ctrl	-	-	-	31.8695	0.195651	6.21469	-	-	-	0	0	0	-	-	-	0	0	0	NEG
D3729	PGX	58	F	Ctrl	-	-	-	29.9468	0.102139	5.6511	-	-	-	0	0	0	-	-	-	0	0	0	NEG
D3730	PGX	56	M	Ctrl	-	-	-	31.0301	0.071279	11.7162	-	-	-	0	0	0	-	-	-	0	0	0	NEG
D3748	PGX	52	F	Ctrl	-	-	-	31.7276	0.03125	7.12274	-	-	-	0	0	0	-	-	-	0	0	0	NEG
D3749	PGX	53	F	Ctrl	-	-	-	31.1947	0.0178281	4.86402	-	-	-	0	0	0	-	-	-	0	0	0	NEG
D3751	PGX	55	F	Ctrl	-	-	-	31.525	0.0811164	7.80012	-	-	-	0	0	0	-	-	-	0	0	0	NEG
D3752	PGX	57	F	Ctrl	-	-	-	32.3944	0.154111	4.36534	-	-	-	0	0	0	-	-	-	0	0	0	NEG
D3760	PGX	58	M	Ctrl	-	-	-	29.9767	0.0925106	22.0096	-	-	-	0	0	0	-	-	-	0	0	0	NEG
D3761	PGX	61	F	Ctrl	-	-	-	28.6443	0.0798257	8.67974	-	-	-	0	0	0	-	-	-	0	0	0	NEG
D3762	PGX	52	F	Ctrl	-	-	-	30.6557	0.187093	15.3582	-	-	-	0	0	0	-	-	-	0	0	0	NEG
D3765	PGX	65	F	Ctrl	-	-	-	29.5067	0.0937613	7.7882	-	-	-	0	0	0	-	-	-	0	0	0	NEG
D3767	PGX	63	F	Ctrl	-	-	-	30.3748	0.241641	16.9522	-	-	-	0	0	0	-	-	-	0	0	0	NEG
D3775	PGX	59	F	Ctrl	-	-	-	30.2787	0.00393316	20.0038	-	-	-	0	0	0	-	-	-	0	0	0	NEG
D3776	PGX	62	M	Ctrl	-	-	-	29.2462	0.0310612	35.8714	-	-	-	0	0	0	-	-	-	0	0	0	NEG
